# Supplementary material for: Comparing Apparent Diffusion Coefficient and FNCLCC Grading to Improve Pretreatment Grading of Soft Tissue Sarcoma—A Translational Feasibility Study on Fusion Imaging
Source: Cancers (Basel). 2022 Sep 5;14(17):4331. doi: 10.3390/cancers14174331 (PMC9454612; doi:10.3390/cancers14174331)
Supplement: Supplementary file 1 [file cancers-14-04331-s001.zip]

Archive with 1 entries (1 files):
- cancers-1845072-supplementary.mp4
